# Supplementary material for: Modern yeast development: finding the balance between tradition and innovation in contemporary winemaking
Source: FEMS Yeast Res. 2022 Oct 18;23:foac049. doi: 10.1093/femsyr/foac049 (PMC9990983; doi:10.1093/femsyr/foac049)
Supplement: foac049_Supplemental_File [file foac049_supplemental_file.zip]

Archive with 1 entries (1 files):
- Gardner_Alperstein_Supp_File_1_revised.xlsx
