# Supplementary material for: Modern yeast development: finding the balance between tradition and innovation in contemporary winemaking
Source: FEMS Yeast Res. 2022 Oct 18;23:foac049. doi: 10.1093/femsyr/foac049 (PMC9990983; doi:10.1093/femsyr/foac049)
Supplement: foac049_Supplemental_File [file foac049_supplemental_file.zip › Gardner_Alperstein_Supp_File_1_revised.xlsx]

## Sheet: Supp Table 1 Yeasts
Supplementary Table 1: Commercial yeast strains
*compiled from a non-exhaustive online search
Yeast used by winemakers in 2019 AWRI Wine Industry ssurvey (Nordestgaard, 2019)
Yeast used by winemakers in 2021 UA Use of Microbes in the Wine Industry Survey (Alperstein et al. 2022)
Yeast used by winemakers in both surveys
Name	Species	Supplier	Breeding technology	Beverage (beer/wine/cider)	Notes from supplier
AWRI 350	Saccharomuces cerevisiae	AB Biotek	Selection	Wine	Produces wines with a high levels of esters.
AWRI Fusion/AWRI 1502	S. cerevisiae x Saccharomyces cariocanus	AB Biotek	Breeding	Wine	Major contribution to mouthfeel & texture, with increased complexity & aromatics for both white wine & red varietals.
AWRI Obsession	MMetschnikowia pulcherrima	AB Biotek	Selection	Wine	Increases colour, dark fruit aromas and palate complexity of red wines.
AWRI Paragon/AWRI 1501	S. cerevisiae x Saccharomyces paradoxus	AB Biotek	Breeding	Wine	Intense tropical fruit aromas with ester & floral notes. Increases palate weight, complexity & mouthfeel.
AWRI R2	Sacchraomyces bayanus	AB Biotek	Selection	Wine	Tropical fruit aromas
AWRI Rosa	S. cerevisiae	AB Biotek	Breeding	Wine	AWRI 796 mutant. Intensifies the rose/floral compounds of 2-phenylethanol and 2-phenylethyl acetate in wine
AWRI Rosa Intense	S. cerevisiae	AB Biotek	Breeding	Wine	AWRI 796 mutant. Exaggerates the rose/floral compounds of 2-phenylethanol and 2-phenylethyl acetate in wine.
AWRI UVAmaX/AWRI 1505	S. cerevisiae x Sacchraomyces uvarum	AB Biotek	Breeding	Wine	Produces low VA with high alcohol tolerance, suitable for dessert wine fermentation.
AWRI Zeviii/AWRI 1503	S. cerevisiae x Saccharomyces kudriavzevii	AB Biotek	Breeding	Wine	Increases palate weight and complexity in white and red grape varieties.
CRU-BLANC	S. cerevisiae	AB Biotek	Selection	Wine	Enhances mouthfeel, particularly for barrel fermented Chardonnay & during yeast lees maturation. Can contribute fruity aromatics.
EP2	S. cerevisiae	AB Biotek	Selection	Wine	Ester-producing, typically floral (rose) and perfume like aroma. Subtle aromatics allowing varietal fruit to contribute.
Maurivin AWRI 796	S. cerevisiae	AB Biotek	Selection	Wine	Isolate from South Africa. AWRI 796 produces low levels of aroma and flavour compounds and is considered to be reasonably neutral.
Maurivin BP 725	S. cerevisiae	AB Biotek	Selection	Wine	First isolated in France. BP 725 is noted for its ability to enhance the varietal flavour of red wines through increased colour extraction and minimal colour loss during fermentation.
Maurivin Elegance	S. cerevisiae	AB Biotek	Selection	Wine	First isolated in Portugal. This strain has the capacity to express high beta-glucosidase activity, resulting in the release of fruity varietal aromas of terpene origin.
Maurivin PDM	S. bayanus	AB Biotek	Selection	Wine	First isolated in France. Produces moderate to low levels of aroma & flavour compounds. Desirable for subtle but positive aromatics from the yeast.
Maurivin Platinum	S. cerevisiae	AB Biotek	Breeding	Wine	Platinum does not produce any detectable levels of hydrogen sulphide. Developed by Maurivin and The Australian Wine Research Institute.
Pop	S. cerevisiae	AB Biotek	Selection	Wine	Produces clean and subtle aromas, allows the grape varietal characteristics to shine through.
Primeur	S. cerevisiae	AB Biotek	Selection	Wine	Produces fruity aromatics with capacity to consume malic acid.
SAUVIGNON	S. cerevisiae	AB Biotek	Selection	Wine	Releases fruity aromatics attributed to high activity of the β-lyase enzyme.
UCD 522	S. cerevisiae	AB Biotek	Selection	Wine	Complex aromatics. Popular for producing a complex wine or requiring another blending option.
UOA MAXITHIOL	S. cerevisiae	AB Biotek	Selection	Wine	Ability to produce aromatic thiols which contribute significant fruity esters of ‘tropical fruit’ & ‘passionfruit’.
Fermol Charmat	S. bayanus	AEB	Selection	Wine	Its low nutritional requirements and considerable cryophilic propensity make Fermol Charmat particularly suitable for the sparkling method in pressure tanks or in the bottle.
Levulia Agglo	S. bayanus	AEB	Selection	Wine	Highly flocculant. Excellent aptitude for autolysis, batonnage and aging, in the bottle for the classic method, in tanks for the Charmat method.
Levulia Cristal	S. bayanus	AEB	Selection	Wine	French selection for the production of fine and elegant sparkling wines. For fermentation and refermentation in the bottle.
Levulia Probios	S. bayanus	AEB	Selection	Wine	Organic offering of Levulia Cristal.
Fermol Mediterranée	S. cerevisiae	AEB	Selection	Wine	Yeast for structured red wines suitable for aging.
Fermol Premier Cru	S. cerevisiae	AEB	Selection	Wine	It highlights the complexity and typicality of the cultivars, harmoniously integrating a wide range of aromatic overtones reminiscent of forest fruits, spices, aromatic herbs and small red berries. It confers good weight on the palate, thanks to its ability to produce relevant quantities of glycerine and polysaccharides.
Fermol Grand Rouge	S. cerevisiae	AEB	Selection	Wine	Fermol ® Grand Rouge produces wines with good tannic structure and extremely clean aromas where the varietal nuances are easily identified. Due to its characteristics, it can be used for refermentation and when sweet must is added.
Fermol Red Fruit	S. cerevisiae	AEB	Breeding	Wine	Fermol Iper R x Fermol 2033 hybrid. It can be used for red wines, where aromatic notes such as blueberry, black currant and raspberry should be highlighted. Thanks to its poor nutritional demand, it is ideal for musts with lack of nutrients.
Fermol Rouge	S. cerevisiae	AEB	Selection	Wine	Fermol Rouge is particularly recommended for the production of young wines and wines for mediumterm aging, with intense red berries aromas and good structure.
Fermol MPF	S. cerevisiae	AEB	Selection	Wine	Yeast for young, light red and rosé wines.
Fermol Pb 2033	S. cerevisiae	AEB	Selection	Wine	This strain is suitable for the production of intensely coloured rosé and nouveau-type wines with a complex range of floral and fruity aromas.
Fermol Arome Plus	S. cerevisiae	AEB	Selection	Wine	Fermol Arôme Plus produces intensely aromatic wines.
Fermol Iper R	S. cerevisiae	AEB	Selection	Wine	The aromatic outline of wines fermented with Fermol Iper R is complex and rich in floral and tropical fruit nuances, where aromatic notes reminiscent of passion fruit, pineapple, grapefruit, sage and box buds are highlighted.
Zymasil Sauvignon	S. cerevisiae	AEB	Selection	Wine	Highlights the nuances of aromatic sulphurous compounds (4-mercapto pentanone).
Zymasil Aromatic	S. cerevisiae	AEB	Selection	Wine	Enhances primary varietal aromatic components of grapes.
Fermol Lime	S. cerevisiae	AEB	Breeding	Wine	Hybrid yeast. It has a low demalicating power (<10%) and produces wines with aromas remisicent of citrus and herbs.
Fermol Fleur	S. cerevisiae	AEB	Breeding	Wine	Hybrid strain. "The bouquet developing from the fermentation with Fermol Fleur is reminiscent of white flowers, with balsamic and menthol notes well perceptible at the back nose."
Fermol Blanc	S. bayanus	AEB	Selection	Wine	Very low SO2 production.
Fermol Tropical	S. cerevisiae	AEB	Breeding	Wine	Hybrid yeast forming "tropical" notes in white wines.
Primaflora Vr Bio	S. cerevisiae and M. pulcherrima	AEB	Selection	Wine	limits the combination of SO2 at the end of fermentation and prevents having to select of SO2 -resistant strains.
Levulia Pulcherrima	M. pulcherrima	AEB	Selection	Wine	It allows you to obtain aromatic, complex, full-bodied and fruity white or rosé wines.
Zymasil	S. cerevisiae	AEB	Selection	Wine	Zymasil maintains its activity unaltered even at marginal fermentation temperatures.
Levulia Alcomeno	Lachancea thermotolerans	AEB	Selection	Wine	Burgundy selection, increase of total acidity and a decrease of the alcohol content.
Fermol Associées	S. cerevisiae and S. bayanus	AEB	Selection	Wine	Multi-strain for regular and complete fermentations even under difficult circumstances.
Primaflora VB Bio	M. pulcherrima	AEB	Selection	Wine	Contributes to the gustative and aromatic complexity of wines. PRIMAFLORA VB BIO was chosen for its ability to quickly establish itself in the environment, thus limiting the development of undesirable flora such as Brettanomyces, apiculate yeasts and lactic acid bacteria
Fermol Rouge Bayanus	S. bayanus	AEB	Selection	Wine	Ideal for high alcohol red wines, low temperature femrentation.
Fermol Pulkerrima select	M. pulcherrima	AEB	Selection	Wine	Increases superior alcohols and terpenes (in particular farnesol, nerol and geraniol).
Fermol Super 16	S. cerevisiae	AEB	Selection	Wine	Can withstand high levels of alcohol and produces wines rich of aromas reminiscent of ripe fruit.
Fermol Chardonnay	S. cerevisiae	AEB	Selection	Wine	Selected by University of Reims, Champagne-Ardenne (France).
Zymasil Bayanus	S. bayanus	AEB	Selection	Wine	Selection; region unknown. specifically selected in those areas of wine production where special fermentations are needed and where conditions are difficult. Especially recommended for refermentations and above all for the production of sparkling wines.
GLUTAFERM One	S. cerevisiae	AEB	Evolution and selection	Wine	Evolution-based strategy that combines the sexual recombination of spores with the application of molybdate high glutathione producer. Francesco Mezzetti, Luciana De Vero, Paolo Giudici, Evolved Saccharomyces cerevisiae wine strains with enhanced glutathione production obtained by an evolution-based strategy, FEMS Yeast Research, Volume 14, Issue 6, September 2014, Pages 977–987, https://doi.org/…
Alchemy I blend	S. cerevisiae blend	Anchor	Selection	Wine	Enhances fruity and floral esters and to a lesser extent, volatile thiols. Mix of two S. cerevisiae cultures.
Alchemy II blend	S. cerevisiae blend	Anchor	Selection	Wine	Enhances volatile thiols, blend of two S. cerevisiae yeast.
Alchemy III blend	S. cerevisiae blend	Anchor	Selection	Wine	For the production of complex red wines. This blend is a very high producer of 2-phenyl- ethanol (rose), 2-phenylethyl acetate (floral and fruity), ß-ionone (raspberry) and acetate esters (fruity and candy).
Alchemy IV blend	S. cerevisiae blend	Anchor	Selection	Wine	For the production of intense red fruit characters (cherry, raspberry, red currant and pomegranate) in wines. This blend is a very high producer of ethyl esters, especially of ethyl hexanoate (fruity).
Exotics Mosaic	S. cerevisiae x S. paradoxus	Anchor	Breeding	Wine	Exotics Mosaic is a product of the yeast hybridisation program of the Institute for Wine Biotechnology, Stellenbosch University, South Africa. It enhances guava, passion fruit, tropical fruit salad and stone fruit aromas and flavours.
NT112	not listed	Anchor	Breeding	Wine	Product of the yeast hybridisation program of ARC Infruitec-Nietvoorbij, the wine and wine research institute of the Agricultural College of Stellenbosch. Recommended for wines with firm tannic structure.
NT 116	S. cerevisiae	Anchor	Breeding	Wine	A product of the yeast hybridisation program of ARC Infruitec-Nietvoorbij, the vine and wine research institute of the Agricultural Research Council, Stellenbosch, South Africa. Promotes blackberry and blackcurrant aromas and is tolerant to high alcohol
NT 202	S. cerevisiae	Anchor	Breeding	Wine	A product of the yeast hybridisation program of ARC Infruitec-Nietvoorbij, the vine and wine research institute of the Agricultural Research Council, Stellenbosch, South Africa. NT 202 enhances red berry aromas in Cabernet Sauvignon and Merlot and blackberry, black currant, tobacco and prune aromas in Pinotage.
NT 50	S. cerevisiae	Anchor	Breeding	Wine	A product of the yeast hybridisation program of ARC Infruitec-Nietvoorbij, the vine and wine research institute of the Agricultural Research Council, Stellenbosch, South Africa. Enhances red berries (strawberry, raspberry and cherry), blackberries (blackberry and blackcurrant) and spicy aromas in red wines
NT 96	S. bayanus	Anchor	Selection	Wine	Isolated in South Africa. Neutral character.
Vin 13	S. cerevisiae	Anchor	Breeding	Wine	VIN 13 is a product of the yeast hybridisation program of the Department of Microbiology and Institute for Wine Biotechnology, University of Stellenbosch, South Africa. APPLICATION: VIN 13 enhances volatile thiol aromas (passion fruit, grapefruit, gooseberry and guava) and produces esters (tropical fruit salad, floral).
Vin 7	S. cerevisiae	Anchor	Selection	Wine	ARC Infruitec-Nietvoorbij, the vine and wine research institute of the Agricultural Research Council, Stellenbosch, South Africa. APPLICATION: VIN 7 is ideal for the production of aromatic white wines at low temperatures.
Alexandre Trois (GMO, USA only)	S. cerevisiae	Berkeley Yeast	GMO	Beer	Alexandre Trois™ is a non-diastatic Sacch trois. Notes of pineapple and mango.
Chico DF (GMO, USA only)	S. cerevisiae	Berkeley Yeast	GMO	Beer	Chico DF™ is a variant of Chico Ale Yeast that makes the ALDC enzyme so diacetyl is never formed.
Galactic (GMO, USA only)	S. cerevisiae	Berkeley Yeast	GMO	Beer	GM, parentage US-05/Chico strain, releases terpenes
Liberation (GMO, USA only)	S. cerevisiae	Berkeley Yeast	GMO	Beer	Releases "tropical" thiols
London DF (GMO, USA only)	S. cerevisiae	Berkeley Yeast	GMO	Beer	Variant of London Ale Yeast that makes the ALDC enzyme so diacetyl is never formed.
Superbloom (GMO, USA only)	S. cerevisiae	Berkeley Yeast	GMO	Beer	Releases terpenes associated with citrus.
Tropics (GMO, USA only)	S. cerevisiae	Berkeley Yeast	GMO	Beer	This strain biotransforms thiol precursor compounds into pungent aromatic free thiols. It releases tropical thiols, like 3MH and 4MMP, from hops and barley.
Wildflower (GMO, USA only)	S. cerevisiae	Berkeley Yeast	GMO	Wine	Fresh notes of lavender, honeysuckle and citrus peel.
Viniflora Concerto	L. thermotolerans	Chr Hansen	Selection	Wine	Selection; region unknown.
Viniflora Frootzen	Pichia kluyveri	Chr Hansen	Selection	Wine	Selection;New Zealand grape juice. selected for its ability to boost fruit flavors through a more efficient use of flavor precursors naturally present in grape skins and converted by yeasts during the alcoholic fermentation into volatile thiols, potent fruity compounds that produce passion fruit and tropical aromas in white wine and blackcurrant aroma in red wine.
Viniflora Harmony	S. cerevisiae (80%), Torulaspora delbrueckii (10%) and L. thermotolerans (10%)	Chr Hansen	Selection	Wine	Selection; region unknown. An optimal blend of Saccharomyces cerevisiae, Torulaspora delbrueckii and Kluyveromyces thermotolerans. The blend gives a safe and reliable alcoholic fermentation, while enhancing the aroma and flavor of the wine.
Viniflora Jazz	S. cerevisiae	Chr Hansen	Selection	Wine	Isolated from Shiraz must, South Africa.
Viniflora Melody	S. cerevisiae (60%), T. delbrueckii (20%) and L. thermotolerans (20%)	Chr Hansen	Selection	Wine	Selection; region unknown. blend of three yeasts, Kluyveromyces thermotolerans, Torulaspora delbrueckii for the wild touch and a Saccharomyces cerevisiae strain selected to take the lead during alcoholic fermentation and finish the consumption of sugars even in high-alcohol wine. In white wines, MELODY™ gives tropical fruitiness and an overall aromatic intensity, combined with a round, balanced m…
Viniflora Merit	S. cerevisiae	Chr Hansen	Selection	Wine	Isolated from Shiraz must, South Africa.
Viniflora Octave	L. thermotolerans	Chr Hansen	Selection	Wine	pH and the overall acidity of the wine is increased.
Viniflora Prelude	T. delbrueckii	Chr Hansen	Selection	Wine	Selection; region unknown.osmotolerant yeast that results in lower concentrations of volatile acidity, especially in high-sugar musts. It generates more flavor complexity, due to the production of high concentrations of medium-chain fatty-acid esters (more stable esters) and promotes malolactic fermentation, due to a decreased production of toxic medium-chain fatty acids. One of the main characte…
Viniflora Rhythm	S. cerevisiae (60%) and L. thermotolerans (40%)	Chr Hansen	Selection	Wine	Selection; region unknown.
EnartisFerm ES181	S. cerevisiae	Enartis	Selection	Wine	Recommded for white wines, high B-lyase activity.
Oenoferm MProtect	Metschnikowia pulcherrima	Erbsloh	Selection	Wine	Metschnikowia pulcherrima wild yeast for the control of spontaneous grape microbiota.
Oenoferm	S. cerevisiae	Erbsloh	Selection	Wine	Universal yeast for pure, typical varietal wines.
Oenoferm wild and pure	S. cerevisiae, T. delbrueckii	Erbsloh	Selection	Wine	A combination of strains. It combines an own selection of a wild yeast Torulaspora delbrückii and a new Sacharomyces strain with high fermentation capacity.
Oenoferm® Xtreme	S. cerevisiae x S. bayanus	Erbsloh	Breeding	Wine	"GMO free" hybrid yeast made by protoplast fusion of two Saccharomyces strains with cold tolerance and well integrated fruity and spicy components.
Oenoferm X-thiol	S. cerevisiae x S. bayanus	Erbsloh	Breeding	Wine	Protoplast fusion was used to harness the positive characteristics of S. cerevisiae and S. bayanus (strong fermentation and fruity aromas)
STG S101	S. cerevisiae	Fermentis	Selection	Wine	Selected in the Beaujolais region for its high ester production at low temperature.
CK S102	S. cerevisiae	Fermentis	Selection	Wine	Selected in the Val de Loire region on Sauvignon Blanc, for its ability to intensify aromatic profiles of white wines in difficult winemaking conditions.
BC S103	S. cerevisiae	Fermentis	Selection	Wine	Selected for its excellent fermentation characteristics and its great resistance to extreme winemaking conditions.
UCLM S325	S. cerevisiae	Fermentis	Selection	Wine	Selected by the Castilla La Mancha University for its ability to reinforce the structure of white wines while optimizing the expression of their character.
UCLM S377	S. cerevisiae	Fermentis	Selection	Wine	Selected by the Castilla La Mancha University for its ability to produce very structured long ageing red wines.
VR44	S. cerevisiae	Fermentis	Selection	Wine	Selected for its excellent fermentation characteristics and its resistance to extreme wine making conditions (Fermentis® selection).
SC22	S. cerevisiae	Fermentis	Selection	Wine	Claimed to be the very first strain to be selected for a wine application for its respect of the varietal character of cultivars and for its regular & complete fermentation kinetic.
NDA21	S. cerevisiae	Fermentis	Selection	Wine	Isolated from spontaneous fermentations made in the original region of Nero d’Avola, in Sicily. This strain is the result of a 4 year research by the Regional Institute of Wine & Vine in collaboration with prestigious Sicilian wineries.
Fermivin 3C	S. cerevisiae	Fermivin	Selection	Wine	High β-damascenone production, which enhances fruity and floral aromas. Releases large amount of polysaccharides.
Fermivin Champion	S. bayanus	Fermivin	Selection	Wine	Isolated from wine, France, useful for restarting stuck fermentation.
	S. cerevisiae	FLTR	Selection	Wine	Selected for red wine colour stability.
ICO Revelation Terroir	S. cerevisiae	IOC	Selection	Wine	Increases colour by 5-15%, meant for pinot noir production.
IOC 18-2007	S. bayanus	IOC	Selection	Wine	Standard sparkling wine production yeast.
IOC BE FRESH	S. cerevisiae	IOC	Selection	Wine	Brings out aromas linked to the fresh fruitiness of red wines, does not form SO2.
IOC BE Fruits	S. cerevisiae	IOC	Selection	Wine	It produces no to low SO2. A genuine tool to reveal fruity esters.
IOC BE Thiols	S. cerevisiae	IOC	Selection	Wine	Increases thiol release, low/no SO2 and acetaldehyde
IOC DYNAMIX	S. cerevisiae blend	IOC	Selection	Wine	5 strains of S. cerevisiae. Reliable but complex
IOC FIZZ	S. cerevisiae	IOC	Selection	Wine	Suited to Charmat-method sparkling wine production.
IOC Fizz+	S. cerevisiae	IOC	Selection	Wine	Reliable in secondary fermentation for the charmat method of sparkling wine production
IOC GAÏA	M. fructicola	IOC	Selection	Wine	Selection, e Institut Français de la Vigne et du Vin (French Wine and Vine Institute). Tool for limiting pre-fermentation sulfiting whether used during vatting or in harvesting trucks.
IOC HARMONIE	S. cerevisiae	IOC	Selection	Wine	Selection, e Institut Français de la Vigne et du Vin (French Wine and Vine Institute). Tool for limiting pre-fermentation sulphiting whether used during vatting or in harvesting trucks.
IOC PRIMROUGE R 9001	S. cerevisiae	IOC	Selection	Wine	Particularly recommended for making red wines for sale young or as primeur wines.
IOC Revelation Thiols	S. cerevisiae	IOC	Selection	Wine	Increased thiol and other aromatic compound production.
Actiflore BO213	S. cerevisiae	Laffort	Selection	Wine	Recommended for restarting fermentaitons, fructose fermenting with resistance to alcohol and low temperature.
Actiflore cerevisiae	S. cerevisiae	Laffort	Selection	Wine	Selected for short lag phase and fast fermentation.
Actiflore D.ONE	S. cerevisiae	Laffort	Selection	Wine	Highly robust and an activation additive based on yeast derivatives.
Actiflore F33	S. cerevisiae	Laffort	Selection	Wine	Alcohol tolerant to 16%, low volatile acidity and high polysaccharide production.
Actiflore F5	not listed	Laffort	Selection	Wine	Selected for ability to produce low quantities of higher alcohols, ethanal and ethyl acetate.
Actiflore RMS2	S. cerevisiae	Laffort	Selection	Wine	Recommended for difficult conditions (large volume, low turbidity, low temperature).
Actiflore Rose	S. cerevisiae	Laffort	Selection	Wine	Suited to vinification of Rose.
Zymaflore CX9 (QTL)	S. cerevisiae	Laffort	Breeding	Wine	QTL bred from French selection of Chardonnay-producing wild S. cerevisiae.
Zymaflore CH9	S. cerevisiae	Laffort	Selection	Wine	Isolated in Burgundy, France, from a white fermentation.
Zymaflore Khio	M. pulcherrima	Laffort	Selection	Wine	Selected for its very low fermentation capacity: ZYMAFLORE® KHIOMP is particularly suitable for the BIOProtection of musts during long stabulation at low temperature.
Zymaflore F15	S. cerevisiae	Laffort	Selection	Wine	Isolated from the terroir of Bordeaux red wines. High glycerol production, fermentation security. Suitable for extended cellaring.
Zymaflore FX10 (QTL)	S. cerevisiae	Laffort	Breeding	Wine	Direct breeding (GMO free crossbreeding) QTL assisted
Zymafore Omega	Lachancea thermotolerans	Laffort	Selection	Wine	Resulting from mass selection from the species Lachancea thermotolerans, selected for its ability to convert part of the sugar in the must into L-lactic acid. Hot climates can result in grapes with insufficient acidity, harming the quality of the wines produced. ZYMAFLORE® OMEGALT is a microbiological solution for BIOAcidification of wines to achieve freshness and balance.
Zymaflore RB2	S. cerevisiae	Laffort	Selection	Wine	Isolated in Burgundy. Low colouring matter adsorption. Very good aptitude for expressing cherry/kirsch-type varietal aromas.
Zymaflore RB4	S. cerevisiae	Laffort	Selection	Wine	Isolated in Beaujolais. High production of fermentation aromas and red fruit characters. Favours rapid initiation of MLF.
Zymaflore Spark	S. cerevisiae	Laffort	Selection	Wine	Suitable for sparkling, methode champenoise and restarting stuck fermentations.
Zymaflore ST	S. cerevisiae	Laffort	Selection	Wine	Isolate from France, low production level of SO2-binding molecules. Perfectly suitable for producing sweet white wines (from desiccated or noble rot grapes), or for dry white wines intended for cellaring"
Zymaflore VL1	S. cerevisiae	Laffort	Selection	Wine	Isolated in Bordeaux, France.
Zymaflore VL2	S. cerevisiae	Laffort	Selection	Wine	Isolated in Burgundy, France, particularly adapted to vinification in barrels, for white wines which are round on the palate.
Zymaflore VL3	S. cerevisiae	Laffort	Selection	Wine	Isolated in Burgundy, France, from a white fermentation.
Zymaflore X16 (QTL)	S. cerevisiae	Laffort	Breeding	Wine	Yeast for aromatic white and rosé wines with high production of fermentation aromas (esters). QTL assisted breeding
ZYMAFLORE® XAROM	S. cerevisiae	Laffort	Breeding	Wine	Strain resulting from breeding allowing intense production of fermentation aromas (yellow fruit, strawberry, pineapple, boiled sweets, etc.). Vinification of neutral or aromatic grape varieties with ZYMALFORE® XAROM allows production of wines of great aromatic power that lasts over time.
Zymaflore XOrigin	S. cerevisiae	Laffort	Breeding	Wine	Reveals notes of white-fleshed fruits to produce elegant wines with great aromatic clarity while respecting the typical character of white grape varieties. Improves mouthfeel and length.
Zymaflore XPure (QTL)	S. cerevisiae	Laffort	Breeding	Wine	Low SO2 and SO2-binding agents production, expression of black fruit notes and great smoothness on mouthfeel for red wines.
ZYMAFLORE® ALPHA	T. delbrueckii	Laffort	Selection	Wine	Terrior selection. Recommended for white, red or rosé wines with superior organoleptic complexity (both aromatic composition and palate depth). Related paper: Enhanced 3-Sulfanylhexan-1-ol production in Sequential Mixed Fermentation with Torulaspora delbrueckii/Saccharomyces cerevisiae reveals a situation of synergisticiInteraction between two Industrial Strains
ZYMAFLORE® ÉGIDE	T. delbrueckii and M. pulcherrima	Laffort	Selection	Wine	For harvest bioprotection of grapes and juices, as an SO2 reduction strategy. Terroir selection.
ZYMAFLORE® RX60 (QTL)	S. cerevisiae	Laffort	Breeding	Wine	QTL assisted breeding, combining outstanding fermentation capacities and excellent aroma production and enhancement. Suitable for all types of red grape varieties for the production of modern, aromatic red wines, which are supple on the palate.
ZYMAFLORE® X5 (QTL)	S. cerevisiae	Laffort	Breeding	Wine	QTL assisted breeding, combining excellent revelation of thiol-type varietal aromas (particularly 4MMP) and high fermentation aroma production.
Zymafore F83	S. cerevisiae	Laffort	Selection	Wine	Isolated in Tuscany. High production of red fruit fermentation aromas. High glycerol production.
Level2 Biodiva	T. delbrueckii	Lallemand	selection	Wine	Enhances wine aromatic and mouthfeel complexity. Used in sequential inoculation with a compatible selected Saccharomyces cerevisiae yeast
Cross-Evolution	S. cerevisiae	Lallemand	Breeding	Wine	"Natural" hybrid of two S. cerevisiae
Enoferm BDX	S. cerevisiae	Lallemand	Selection	Wine	Selection; Bordeaux region, France
Enoferm CSM	S. cerevisiae	Lallemand	Selection	Wine	Bordeaux-derived selection. Favours colour and phenolic extraction
Enoferm M2	S. cerevisiae	Lallemand	selection	Wine	Yeast isolated in Stellenbosch, South Africa and is from the Massey University culture collection (New Zealand). Neutral fermentation profile
Enoferm RP15	S. cerevisiae	Lallemand	selection	Wine	Selected from spontaneous Rockpile Shiraz fermentations, California. Contributes a rich mid-palate structure. Enoferm RP15™ enhances varietal fruit characters, red fruit and mineral notes
Enoferm Simi White	S. cerevisiae	Lallemand	selection	Wine	Isolated in France. For fruity white and rosé wines, where a creamy, texture driven contribution is sought.
Enoferm Syrah	S. cerevisiae	Lallemand	Selection	Wine	Côtes du Rhône isolate particularly recommended for Shiraz, Merlot and Carignan styles. Enhances mouthfeel and promotes stable colour extraction. Best suited for warm to hot climate fruit.
Enoferm T306	S. cerevisiae	Lallemand	Selection	Wine	Indigenous yeast isolated from natural fermentation of Pinot Noir at Tyrrell's Vineyards, Hunter Valley, NSW.
IOC 18-2007	S. cerevisiae	Lallemand	Selection	Wine	Isolated from wine, France
IOC R 9002	S. cerevisiae	Lallemand	Selection	Wine	Helps produce structured long-term cellar wines with fresh wood notes.
IOC R 9008	S. cerevisiae	Lallemand	Selection	Wine	High glycerol producer useful for higher alcohol wine, reduced herbaceousness and tannin perception
Lalvin 71B-1122 Narbonne	S. cerevisiae	Lallemand	Selection	Wine	Selected by INRA Narbonne - France
Lalvin BA11	S. cerevisiae	Lallemand	Selection	Wine	Selected by Estaçao Vitivinicola de Barraida - Portugal
Lalvin BM 4X4 Red Wine	S. cerevisiae	Lallemand	Selection	Wine	A blend of strains formulated for reliability under difficult conditions. Gives a dependable fermentation with increased mouthfeel, and enhances tobacco, cedar, leather and jam characteristics.
Lalvin BM45	S. cerevisiae	Lallemand	Selection	Wine	Selected by the Consorizo del Vino Brunello di Montalcino and the University of Siena, Italy
Lalvin BRL 97	S. cerevisiae	Lallemand	Selection	Wine	Selected by University of Torino - Italy
LALVIN C	S. cerevisiae	Lallemand	Selection	Wine	An isolate from the Pasteur Institute- France
Lalvin Clos	S. cerevisiae	Lallemand	Selection	Wine	vineyard isolate, Spanish Priorat region, slected by The University of Rovira and Virgili. Selected to suit typical characteristics of Priorat where tanin and alcohol are high
Lalvin CY3079	S. cerevisiae	Lallemand	Selection	Wine	An isolate from Burgundy, CY3079 was selected by the Bureau Interprofessional des Vins de Bourgogne (BIVB)
Lalvin ICV D-47 White Wine	S. cerevisiae	Lallemand	Selection	Wine	Leaves a wine very full bodied with enhanced mouthfeel. Accentuates varietal character and contributes ripe tropical fruit and citrus notes.
LALVIN DV10™	S. bayanus	Lallemand	Selection	Wine	Isolated in the famous French region of high-quality sparkling wine,validated and recommended by the microbiology laboratory at the Pôle Technique et Environnement of CIVC, Epernay France
Lalvin EC1118	S. bayanus	Lallemand	Selection	Wine	‘prise de mousse’. Champagne, France
LALVIN ICV D21	S. cerevisiae	Lallemand	Selection	Wine	Isolated 1999, France. Selected for fermenting red wines with stable color, intense fore-mouth, mid-palate tannin structure, and fresh aftertaste.
Lalvin ICV D254	S. cerevisiae	Lallemand	Selection	Wine	Isolated from Syrah fermentations in Gallician, Côtes du Rhône, France
Lalvin ICV D80	S. cerevisiae	Lallemand	Selection	Wine	Selected from the Cote Rotie. Best suited in wines where high tanin is desirable, high fatty acid production
Lalvin ICV GRE	S. cerevisiae	Lallemand	Selection	Wine	Isolated France. Suited to early drinking Rhone style red, rosé and white wines where upfront fruit expression is desired
Lalvin ICV Okay QTL	S. cerevisiae	Lallemand	Breeding	Wine	QTL bred S.c. x S.c. hybrid Lalvin ICV OKAY® exhibits a special ability to produce very low levels of H2S, SO2 and low acetaldehyde production.
Lalvin ICV-K1-V1116 Motpellier White Wine	S. cerevisiae	Lallemand	Selection	Wine	A vigorous and competitive fermenter that, because of its neutral effect on varietal character, is very well suited to fruit wines as well as wines to be made from grapes.
Lallemand Ionys WF	S. cerevisiae	Lallemand	Breeding	Wine	Strain created by adaptive evolution. Diverts sugars to extremely high glycerol production and organic acid production to lower wine pH and alcohol
Lalvin Opale 2.0 QTL	S. cerevisiae	Lallemand	Breeding	Wine	Very low SO2, acetaldehyde and H2S production. For rosé and white wine with citrus, tropical and exotic notes
Lalvin Persy QTL	S. cerevisiae	Lallemand	Breeding	Wine	Very low SO2, acetaldehyde and H2S production and enhancing the fruit character, freshness and aroma persistency in varieties including Shiraz, Tempranillo and Pinot noir,
Lalvin QA23	S. cerevisiae	Lallemand	Selection	Wine	Selection; University of Tras os Montes e Alto Douro (UTAD) & Viticultural Commission of the Vinhos Verdes region - Portugal
Lalvin R-HST	S. cerevisiae	Lallemand	Selection	Wine	Selected in Austria. enhances fresh varietal characters producing crisp citrus, lime, floral and mineral notes.
Lalvin RC-212 Red Wine	S. cerevisiae	Lallemand	Selection	Wine	Ideal for full bodied red wines. Emphasizes fruit and spice notes, accentuates character in red grapes.
Lalvin RC212	S. cerevisiae	Lallemand	Selection	Wine	Isolated from wine, Burgundy, France
Lalvin Rhone 2056	S. cerevisiae	Lallemand	Selection	Wine	Selection, France. Enhances varietal characters and palate volume. Contributes to color stability in red wines.
Lalvin Rhȏne 2323*	S. cerevisiae	Lallemand	Selection	Wine	Vineyard isolate, (Comité Interprofessional des vins), AOC Côtes-du-Rhône - France
Lalvin Rhȏne 2226	S. cerevisiae	Lallemand	Selection	Wine	Vineyard isolate, Inter-Rhône Avignon, Côtes du Rhône, France
Lalvin Rhône 4600	S. cerevisiae	Lallemand	Selection	Wine	Selected from Viogner must, France. This yeast produces a high level of fatty acid ethyl esters, which tend to promote aromatics described as apricot and tropical fruit.
Lalvin Sauvy	S. cerevisiae	Lallemand	Selection	Wine	Selected for high uptake and release volatile thiols, especially 4MMP
Lalvin Sensy QTL	S. cerevisiae	Lallemand	Breeding	Wine	Very low SO2, acetaldehyde and H2S production
Level 2 Flavia	M. pulcherrima	Lallemand	Selection	Wine	Selected by the Universitad de Santiago de Chile (USACH)
Level 2 Laktia	L. thermotolerans	Lallemand	Selection	Wine	Produced by the Lallemand R&D research program
Sourvisiae (GMO, USA only)	S. cerevisiae	Lallemand	GMO	beer	A bioengineered ale yeast strain (Saccharomyces cerevisiae) capable of producing lactic acid during fermentation to provide brewers with sour-style beer production in a monoculture. Contains a single genetic modification, a lactate dehydrogenase gene from a food microorganism. Related paper: R. oryzae-derived lactate dehydrogenase with native S. cerevisiae promoter and termiator. Chromosomal inte…
Uvaferm 43	S. bayanus	Lallemand	Selection	Wine	Selection; Inter-Rhône, France
Uvaferm Exence	S. cerevisiae	Lallemand	Breeding	Wine	High aromatic potential yeast. Used when the expression of esters and thiols are sought in white or rosé wines. comes from a natural crossing between two yeast strains, followed by a mass mating approach strategy and selective pressure
Uvaferm GHM	S. cerevisiae	Lallemand	selection	Wine	This yeast has the ability to enhance floral aromas, whilst avoiding strong ester production. Suited to extended lees contact. Selected Germany
Uvaferm HPS	S. cerevisiae	Lallemand	Selection	Wine	Isolation, Spain. Highest producer of polysaccharides in the Lallemand portfolio. Contributes significantly to mouthfeel, roundness of palate and the softness of tannins in red wines.
Excellence FTH	S. cerevisiae	Lamonthe-Abiet	Selection	Wine	Produces high amounts of volatile thiols, 3MH, A3MH, 4MMP, BMT.
Excellence TXL	S. cerevisiae	Lamonthe-Abiet	Breeding	Wine	Produced by targetted breeding by Institute of Oenology, Bordeaux. Has 3 alleles, SSU1-R (sulfitre resistance), POF- low production of vinyl phenol and vinyl guiacol, URE2- reduced catabolic nitrogen repression.
Excellence XR	S. cerevisiae	Lamonthe-Abiet	Breeding	Wine	Developed in partnership with University of Bordeaux
Levuline C19	S. cerevisiae	Levuline / Danstar	Breeding	Wine	Obtained by crossing yeasts recognized for the enological qualities. Recommended for fruity roses and white wines.
Vialatte Ferm R96	S. cerevisiae	Martin Vialatte	Selection	Wine	Selected by the Sofraba Group for versatility.
Cote Des Blanc	S. cerevisiae	Red Star	Selection	Wine	One of the most traditional aromatic strains for white wines.Particularly for fruity wines.
Montrachet	S. cerevisiae	Red Star	Selection	Wine	A robust fermenter with regular kinetics. Good alcohol tolerance that is useful in producing dry, full-bodied red and white wines. Excellent choice for oak barrel fermentation.
Pasteur Blanc (ex Pasteur Champagne)	S. cerevisiae	Red Star	Selection	Wine	All-purpose and vigorous, a moderately foaming and sulfite-tolerant strain useful in producing white and red wines. Extremely good fermenter. Very high alcohol tolerance. Recommended for treating stuck fermentations.
Pasteur Red	S. cerevisiae	Red Star	Selection	Wine	One of the best choices for quality red wines. Encourages development of varietal fruit flavors, balanced by complex aromas.
Premier Cuvee	S. cerevisiae	Red Star	Selection	Wine	One of the fastest, cleanest, and most neutral of all Red Star wine yeasts. Recommended for reds, whites and especially sparkling wines. Excellent choice for oak barrel fermentations.
Allegro	S. cerevisiae	Renaissance	Breeding	Wine	Allegro is a H2S-preventing yeast strain selected for white wine fermentations. Allegro consumes 20% of malic acid during alcoholic fermentation.
Avante	S. cerevisiae	Renaissance	Breeding	Wine	Avante is a H2S-preventing red wine yeast strain that produces an intense fruit overture followed by a mild spiciness and a smooth tannin finish.
Bella	S. cerevisiae	Renaissance	Breeding	Wine	Bella is a general white strain with an elegant and aromatic profile featuring tropical fruit and citrus characteristics. Bella exhibits beta-glucosidase and beta-lyase enzyme activities and will release moderate levels of terpenes and volatile thiols.
Bravo	S. cerevisiae	Renaissance	Breeding	Wine	Bravo is a new high glycerol producing strain specifically developed for classical red winemaking. This strain produces a lot of esters in addition to its ability to release grape volatile molecules with its beta-lyase activity.
Brio	S. cerevisiae	Renaissance	Breeding	Wine	A specialty yeast for complex, fruit driven red wines. Selected for its intense aroma purity and ability to enhance Pinot Noir varietal characteristics.
Muse	S. cerevisiae	Renaissance	Breeding	Wine	H2S-preventing red wine strain recommended for the production of quality red wines with high color and good structure.
Ossia	S. cerevisiae	Renaissance	Breeding	Wine	Ossia is Renaissance’s high performance certified organic (NOP/COR) yeast that prevents the formation of H2S.
TR-313	S. cerevisiae	Renaissance	Breeding	Wine	TR-313 is specifically bred to enhance a wines aromatic potential and is ideal for aromatic expression of varietals such as Sauvignon Blanc
Viva	S. cerevisiae	Renaissance	Breeding	Wine	Bred for SO2-prevention. Viva is a H2S-preventing white wine yeast strain ideal for artisan-style sparkling wines, fruit forward grape wines and fruit wines.
VitiFerm Rubino Extra BIO	S. cerevisiae	2B FermControl	Selection	Wine	Selected from an organic habitat
AW4 Saccharomyces Cerevisiae	S. cerevisiae	Vintner’s Harvest	Selection	Wine	Noted for developing powerfully fragrant, full-spice aromatic wines and is a perfect match for Germanic aromatic white wines.
BV7 Saccharomyces Cerevisiae	S. cerevisiae	Vintner’s Harvest	Selection	Wine	Ideal for full-bodied, full-flavored dry and sweet white wines.
CL23 Saccharomyces Bavanus	S. cerevisiae	Vintner’s Harvest	Selection	Wine	Ideal for crisp, fresh dry white/blush and all sparkling wines. Also for high-alcohol tolerance.
CR51 Saccharomyces Cerevisiae	S. cerevisiae	Vintner’s Harvest	Selection	Wine	Ideal for light, fruity red wines for early consumption.
CY17 Saccharomyces Cerevisiae	S. cerevisiae	Vintner’s Harvest	Selection	Wine	Ideal for sweet white/blush and dessert wines from grape and particularly from country fruits and flowers.
MA33 Saccharomyces Cerevisiae	S. cerevisiae	Vintner’s Harvest	Selection	Wine	Acid reducing strain excellent for fruity white & blush country wines especially where residual sugars are desired.
R56 Saccharomyces Cerevisiae	S. cerevisiae	Vintner’s Harvest	Selection	Wine	Ideally suited for rich, full bodied red wines with exceptional flavor complexity.
SN9 Saccharomyces Bavanus	S. cerevisiae	Vintner’s Harvest	Selection	Wine	Good choice for high alcohol and fortified wines but also for most country wines, sweet sparkling wines and ciders.
VR21 Saccharomyces Cerevisiae	S. cerevisiae	Vintner’s Harvest	Selection	Wine	Ideal for full fruit varietal and country red wines promoting good structure, balance and color.
Vitilevure Quartz	S. bayanus	Vitilevure	Selection	Wine	Ideal for difficult conditions, high alcohol, low pH, low temperature. Works well to restart fermentaitons a fructophilic and high alcohol tolerant.
WLP700 Flor Sherry	not listed	White Labs	Selection	Wine	Develops a film (flor) on the surface of the wine. Creates green almond, granny smith, and nougat characteristics found in Sherry.
WLP705 Sake	not listed	White Labs	Selection	Sake	For rice-based fermentations. Produces full body sake character, and subtle fragrance.
WLP707 California Pinot Noir	not listed	White Labs	Selection	Wine	Produces fruity and complex aromas. An ideal choice for hardy red wine varieties, as well as aromatic whites such as Chardonnay.
WLP709 Sake #9	not listed	White Labs	Selection	Sake	For use in rice-based fermentations. Traditional strain used in Ginjo-shu production because of the yeast’s development of high fragrance components.
WLP715 Champagne	not listed	White Labs	Selection	Wine	Neutral, classic yeast, used to produce sparkling wine, cider, dry meads, and dry wines.
WLP718 Avise Wine Yeast	not listed	White Labs	Selection	Wine	Champagne isolate used for complexity in whites. Contributes elegance, especially in barrel-fermented Chardonnays.
WLP720 Sweet Mead and Wine	not listed	White Labs	Selection	Wine	Less attenuative than WLP715, leaving some residual sweetness. Slightly fruity, a good choice for sweet mead, cider, as well as blush wines, Gewürztraminer, Sauternes, and Riesling.
WLP727 Steinberg-Geisenheim	not listed	White Labs	Selection	Wine	High fruit/ester production. Perfect for Riesling and Gewürztraminer. Moderate fermentation characteristics and cold-tolerant.
WLP730 Chardonnay White Wine	not listed	White Labs	Selection	Wine	Dry wine yeast with moderate fermentation speed. Slight ester production, low sulfur dioxide production. A good choice for all white and blush wines.
WLP735 French White Wine Yeast	not listed	White Labs	Selection	Wine	Classic yeast for white wine fermentation. Slow to moderate fermenter and foam producer. Gives an enhanced creamy texture.
WLP740 Merlot Red Wine Yeast	not listed	White Labs	Selection	Wine	Neutral, low fusel alcohol production. Vigorous fermentation.
WLP749 Assmanshausen	not listed	White Labs	Selection	Wine	German red wine yeast, which results in spicy, fruit aromas. Perfect for Pinot Noir and Zinfandel. Slow to moderate fermenter which is cold tolerant.
WLP750 French Red Wine Yeast	not listed	White Labs	Selection	Wine	Classic Bordeaux yeast for red wine fermentations. Moderate fermentation characteristics. Tolerates lower fermentation temperatures. Rich, smooth flavor profile.
WLP760 Cabernet Red Wine Yeast	not listed	White Labs	Selection	Wine	Moderate fermentation speed. Excellent for full-bodied red wines, ester production complements flavor.
WLP770 Suremain Burgundy Wine Yeast	not listed	White Labs	Selection	Wine	Emphasizes fruit aromas in barrel fermentations. High nutrient requirement to avoid volatile acidity production.
WLP775 English Cider	not listed	White Labs	Selection	Cider	Capable of complete fermentation, but retains flavor from apples. Sulfur is produced during fermentation, but will disappear in first two weeks of aging.
4021 Dry White/Sparkling	S. bayanus	Wyeast	Selection	Wine	Fermentation described as crisp and dry, ideal for base wines in making sparkling wine. Low foaming, excellent barrel fermentation, good flocculating characteristics.
4028 Red	S. cerevisiae	Wyeast	Selection	Wine	Ideal for red or white wines that mature rapidly with Beaujolais type fruitiness, and for bigger reds requiring aging. Low foaming, low sulfur production.
4134 Sake	S. cerevisiae	Wyeast	Selection	Sake	Sake #9 used in conjunction with Koji for making wide variety of Asian Jius (rice based beverages). Full bodied profile, silky and smooth on palate with low ester production.
4184 Sweet Mead	S. cerevisiae	Wyeast	Selection	Mead	Leaves 2-3% residual sugar in most meads. Rich, fruity profile complements fruit mead fermentation. Use additional nutrients for mead making.
4242 Fruity White	S. cerevisiae	Wyeast	Selection	Mead	Produces extremely fruity profile, high ester formation, bready aromas with vanilla notes.
4244 Italian Red	S. cerevisiae	Wyeast	Selection	Wine	Rich, very big and bold, well-rounded profile. Nice soft fruit character with dry crisp finish.
4267 Summation	S. cerevisiae	Wyeast	Selection	Wine	Produces distinctive intense berry, graham cracker nose. Jammy, rich, very smooth complex profile, slightly vinous.
4632 Dry Mead	S. cerevisiae	Wyeast	Selection	Wine	Low foaming with little or no sulfur production. Use additional nutrients for mead making.
4766 Cider	S. bayanus	Wyeast	Selection	Mead	Crisp and dry fermenting yeast with big, fruity finish. Creates a nice balance for all types of apples, pears, and other fruit. Allows fruit character to dominate the profile.
4767 Dry/Fortified	S. cerevisiae	Wyeast	Selection	cider	Mild toast and vanilla nose. Mild fruit profile with balanced depth and complexity. Very dry finish. Dry red and white wines.
4783 Sweet White	S. cerevisiae	Wyeast	Selection	Wine	Produces distinct Riesling character. Rich flavor, creamy, fruity profile with nice dry finish and a hint of Riesling sweetness in the aftertaste.
4946 Bold Red/High Alcohol	S. cerevisiae	Wyeast	Selection	Wine	Dominating, strong fermentation characteristics. Ideal for Zinfandel, Pinot Noir, Syrah, or any high sugar must. Good choice for restarting stuck fermentations.
Sundew/OYL-401 (USA only)	S. cerevisiae	Omega	GMO	Beer	cisgenic GM, POF- from parental Belgian strain, FDC1 gene swap
Bananza/OYL-400 (USA only)	S. cerevisiae	Omega	GMO	Beer	cisgenic GM, POF- from parental Hefeweizen strain, FDC1 gene swap
Cosmic Punch/OYL-402 (USA only)	S. cerevisiae	Omega	GMO	Beer	cisgenic GM, Overexpressed IRC7 gene. "A Thiolized™ version of our popular hazy strain, British Ale V (OYL-011), Cosmic Punch™ Ale generates thiols through biotransformation, releasing tropical aromas experienced in southern hemisphere hops and New Zealand Sauvignon Blanc."
